# Supplementary material for: A robust transfer learning approach for high-dimensional linear regression to support integration of multi-source gene expression data
Source: PLoS Comput Biol. 2025 Jan 10;21(1):e1012739. doi: 10.1371/journal.pcbi.1012739 (PMC11756795; doi:10.1371/journal.pcbi.1012739)
Supplement: S1 Code — (ZIP) [file pcbi.1012739.s012.zip]

Archive with 5 entries (4 files):
- code/
- code/updatebeta.cpp
- __MACOSX/code/._updatebeta.cpp
- code/Transfer learning.R
- __MACOSX/code/._Transfer learning.R
